# Supplementary material for: Disclosing the Potential of Fluorinated Ionic Liquids as Interferon-Alpha 2b Delivery Systems
Source: Nanomaterials (Basel). 2022 May 28;12(11):1851. doi: 10.3390/nano12111851 (PMC9181987; doi:10.3390/nano12111851)
Supplement: Supplementary file 1 [file nanomaterials-12-01851-s001.zip]

Archive with 1 entries (1 files):
- nanomaterials-1740861-supplementary.pdf
